# Supplementary material for: Evaluation of Expressive Arts Therapy on the Resilience of University Students in COVID-19: A Network Analysis Approach
Source: Int J Environ Res Public Health. 2022 Jun 23;19(13):7658. doi: 10.3390/ijerph19137658 (PMC9265567; doi:10.3390/ijerph19137658)
Supplement: Supplementary file 1 [file ijerph-19-07658-s001.zip]

Archive with 1 entries (1 files):
- ijerph-1721765-supplementary.pdf
